# Supplementary material for: Current Awareness Status of and Recommendations for Polycystic Ovarian Syndrome: A National Cross-Sectional Investigation of Central Jordan
Source: Int J Environ Res Public Health. 2023 Feb 23;20(5):4018. doi: 10.3390/ijerph20054018 (PMC10001650; doi:10.3390/ijerph20054018)
Supplement: Supplementary file 1 [file ijerph-20-04018-s001.zip]

Archive with 1 entries (1 files):
- ijerph-2161874-supplementary.pdf
